# Supplementary material for: Primary health care facility readiness to implement primary eye care in Nigeria: equipment, infrastructure, service delivery and health management information systems
Source: BMC Health Serv Res. 2021 Dec 20;21:1360. doi: 10.1186/s12913-021-07359-3 (PMC8690487; doi:10.1186/s12913-021-07359-3)
Supplement: Supplementary file 1 — Additional file 1. National Health Policy Documents Reviewed. Health policies that support the implementation of PEC in Nigeria with regard to service delivery, HMIS, infrastructure, equipment and consumables. [file 12913_2021_7359_MOESM1_ESM.xlsx]

## Sheet: Sheet1
		Additional File 1_Service delivery HMIS, equipment, infrastructure, consumables
		National Health Policy Documents Reviewed
		National Health Act 2014
		National Health Policy, 2016; Promoting the Health of Nigerians to Accelerate Socioeconomic Development.
		National Strategic Health Development Plan (NSHDP) 2010 - 2015
		National Strategic Health Development Plan 2018-2022,
		Essential Medicines List 2016. 6th edition.
		National Primary Health Care Development Agency: Minimum Standards for PHC 2016;
		National Guidelines for the Development of Primary Health Care System in Nigeria 2012.
		National Standing Orders for Community Health Officers 2015
		Health policies that support the implementation of PEC in Nigeria with regard to service delivery, HMIS, infrastructure, equipment and consumables.
	Document	Service Delivery		HMIS		Drugs, Equipment, Infrastructure
		PHC policy	PEC policy	PHC policy	PEC policy	PHC policy	PEC policy
	National Strategic Health Development Plan 2018-2022.	Objective: to strengthen Nigeria’s health system, particularly the PHC subsystem, to deliver quality, effective, efficient, equitable, accessible, affordable, acceptable and comprehensive health care services to all Nigerians	· Part of the package for key non-communicable diseases includes screening for eye disease at primary level, the diagnosis and provision of basic eye treatment services and referrals, and rehabilitation for the visually impaired.		Recommends assessment of the prevalence and causes of vision loss to generate more current data and track trends over time	· Accelerate revitalization of PHC infrastructure for improved access to health services	Erythromycin ointment for ocular prophylactic of the new-born included in the package for new-born health at all levels.
			· A scale-up provision of comprehensive (preventive, curative and rehabilitative) and equitable eye care services across all levels of the health system, from PHC level, with emphasis on vulnerable groups such as children and the elderly is planned/recommended.			· Endorses the integration of essential eye health medicines, equipment and technologies into the logistics supply chain management system at all levels
			· Erythromycin ointment for ocular prophylaxis of the new-born included in the package for new-born health at all levels
	NPHCDA Minimum standards for PHC in Nigeria 2015			· Data are generated by maintaining records which includes completion of cards, routine and notifiable disease forms, HMIS register and summary forms.			· Recommends that Chloramphenicol eye drops and ointment, and Chlortetracycline ointment be available at health centres as part of the minimum standards for PHC
				· All health facilities are to submit hard copies of routine data to LGA M & E officers for entry into the DHIS2 platform on a monthly basis, while LGAs are to submit to States quarterly.			· Snellen’s chart and pen torches should be available in health centres but not in health posts.
	National Essential Medicines List 2016.						Chloramphenicol eye drops and ointment, and Chlortetracycline ointment to be available at primary health centres. Erythromycin not included.
	National Health Act 2014.	50% of the Basic Health Provision Fund to provide basic minimum package of health services to citizens, in eligible primary or secondary health care facilities through the National Health Insurance Scheme (NHIS).		· The Federal Ministry of Health shall facilitate and co-ordinate the establishment, implementation and maintenance by State Ministries, LGA Health Authorities and the private health sector of the health information systems at national, state and local government levels to create a comprehensive National Health Management Information System.		· Mandates the establishment of the Basic Health Care Provision Fund: 20% to be used for essential drugs, vaccines and consumables for eligible PHC facilities.
				· The Minister may, for the purpose of creating, maintaining or adapting databases within the national health information system….prescribe categories or kinds of data for submission and collection and the manner and format in which and by whom the data are to be compiled or collated and shall be submitted to the Federal Ministry of Health.		· Recommends that 15% of the Basic Healthcare Fund be used to provide and maintain facilities, equipment and transport for eligible PHC facilities.
						· A compendium of drugs approved for use in health facilities throughout the Federation (in this Act referred to as the "Essential Drugs List"), to be reviewed periodically by National Drugs Formulary, and Essential Drugs List Review Committee.
	National Health Policy 2016	to provide and ensure access to, and use of, high quality and equitable health care services by all Nigerians, particularly at PHC level.	To build capacity for eye care services delivery at all levels	· Objective: to provide timely reliable and accurate data that will inform policy making, evidence-based decisions and resource allocation for improved health care at all levels.		Supports the NHA that 15% of the Basic Healthcare Fund be used to provide and maintain facilities, equipment and transport for eligible PHC facilities
				· The NPHCDA has been mandated to provide annual reports on the status of PHC implementation nationwide.
				· Objective: To strengthen data infrastructure, including ICT infrastructure at all levels
				· To institutionalize an integrated and sustainable health information system for decision-making at all levels in Nigeria
	National PHC Development Agency: Integrating PHC Governance in Nigeria: PHC under one roof. 2016.		As part of the minimum package for prevention and control of non-communicable diseases, the NPHCDA recommends the provision of primary eye care to reduce preventable blindness which contributes to increased morbidity and mortality.
	PHC = primary health care; LGA = local government agency (district)
